# Supplementary material for: Gut microbiome signatures in iNPH: Insights from a shotgun metagenomics study
Source: PLoS One. 2025 Sep 15;20(9):e0330251. doi: 10.1371/journal.pone.0330251 (PMC12435679; doi:10.1371/journal.pone.0330251)
Supplement: S2 File — (CSV) [file pone.0330251.s003.csv]

SampleID	Nreads	seq_Run	group	age_at_measurement	stool_storage	gender	years_education	diagnosis_final_date	diagnosis_stage_final	npsy_ex_vf_2m_fruits	npsy_mmse_total	npsy_moca_total	npsy_wm_w4_total	hads_date	hads_anxiety	hads_depression	hads_total	bp_diastolic	bp_systolic	heart_rate	oxygen_saturation	pm_arm	pm_basal_metabolism	pm_bmi	pm_body_fat	pm_date	pm_hip	pm_neck	pm_visceral_fat	pm_waist	ui_date	ui_score	mh_date	mh_alc_abuse	mh_atrial_fib	mh_cardiovascular	mh_diabetes	mh_hyperchol	mh_hypertension	mh_smoker	gait_date	gait_step_nbr	gait_walk_time	tug_imagined_walk_time	tug_step_nbr	tug_walk_time	amyloid_status	MRI_date	norm_Right_ventricle
GENGMAD010FU70	28499570	2024	enl_ventr	82.2	OLD	Female	16	NA	NA	21	27	NA	NA	2023-03-31	6	7	13	64	109	73	96	26.5	1201	25.606781382104	17.2	2023-03-31	99	34.5	6	95	2024-03-06	3	2023-03-31	FALSE	FALSE	FALSE	FALSE	FALSE	FALSE	FALSE	2024-03-06	24	17.63	12.38	18	16.27	NA	2023-05-03	37740.6580872703
GENGMAD021FU74	22356402	2024	enl_ventr	73.3	OLD	Female	19	NA	NA	6	27	NA	14	2023-06-26	11	6	17	86	151	78	99	29	1303	23.5546875	25.5	2023-09-06	95	NA	5	78	NA	NA	2023-06-26	NA	NA	NA	NA	NA	NA	NA	2023-06-26	21	9.92	3.25	13	7.15	NA	2023-09-20	32233.21196203
GENGMAD033T1	30209150	2023	HC	65.8	OLD	Female	16	2017-07-13	3. Subjective Cognitive Decline	26	30	NA	23	2017-07-13	6	3	9	90	150	70	NA	24	NA	22.761467535975	NA	2017-12-06	100	NA	NA	75	NA	NA	2017-07-13	FALSE	FALSE	FALSE	NA	FALSE	FALSE	FALSE	NA	NA	NA	NA	NA	NA	negative	2019-07-10	16163.9267866406
GENGMAD055T3	23699047	2023	HC	72.7	OLD	Male	20	2018-11-14	6. Volunteer (Not applicable)	NA	30	NA	NA	2018-11-14	8	2	10	71	125	54	NA	25	NA	22.204081632653	NA	2018-06-20	93	NA	NA	82	NA	NA	2017-11-07	NA	NA	NA	NA	NA	NA	NA	NA	NA	NA	NA	NA	NA	negative	2018-05-11	18576.4279647917
GENGMAD057T3	23008220	2023	HC	70.6	OLD	Male	20	2018-04-04	6. Volunteer (Not applicable)	NA	29	NA	NA	2018-04-04	5	3	8	75	119	56	NA	27.5	NA	23.18339100346	NA	2018-07-05	95	NA	NA	83.5	NA	NA	2017-11-07	FALSE	FALSE	FALSE	FALSE	FALSE	FALSE	FALSE	NA	NA	NA	NA	NA	NA	negative	2018-04-04	14639.4391385443
GENGMAD058T1	23574545	2023	HC	72.5	OLD	Female	12	NA	NA	24	28	NA	28	2017-01-19	14	7	21	68	141	72	NA	26	NA	22.8494664218469	NA	2018-03-27	96	NA	NA	71	NA	NA	2017-01-19	FALSE	FALSE	FALSE	NA	FALSE	TRUE	FALSE	NA	NA	NA	NA	NA	NA	negative	2018-06-14	18966.0530363611
GENGMAD069T1	28272579	2023	HC	64.5	OLD	Male	15	2018-03-21	3. Subjective Cognitive Decline	NA	27	NA	24	2018-03-21	3	1	4	64	120	50	NA	22.5	NA	21.856430571682	NA	2018-03-20	99	NA	NA	81	NA	NA	2022-11-16	FALSE	FALSE	FALSE	FALSE	FALSE	FALSE	FALSE	NA	NA	NA	NA	NA	NA	negative	2018-04-23	7963.94821203941
GENGMAD095T1	10637093	2023	HC	74	OLD	Female	18	2018-12-13	6. Volunteer (Not applicable)	NA	28	NA	NA	NA	NA	NA	NA	72	131	60	NA	32	NA	26.346494034401	NA	2018-07-18	106	NA	NA	80	NA	NA	2018-06-13	FALSE	FALSE	FALSE	FALSE	FALSE	FALSE	FALSE	NA	NA	NA	NA	NA	NA	negative	2018-09-26	13550.893217384
GENGMAD100T1	23451765	2023	HC	76.8	OLD	Male	11	2018-05-28	3. Subjective Cognitive Decline	NA	30	NA	NA	2018-05-28	4	1	5	66	131	70	NA	28	NA	25.432685955873	NA	2018-07-25	101	NA	NA	97	NA	NA	2018-05-28	FALSE	FALSE	TRUE	NA	TRUE	TRUE	FALSE	NA	NA	NA	NA	NA	NA	negative	2019-03-28	15026.2056667912
GENGMAD136T1	17662745	2023	AD	80.3	OLD	Female	14	2018-06-25	1. Mild Cognitive Impairment	11	25	NA	NA	2018-07-16	4	8	12	74	143	71	NA	25	NA	22.058051188684	NA	2018-09-12	95	NA	NA	86	NA	NA	2018-06-25	FALSE	FALSE	FALSE	NA	FALSE	FALSE	FALSE	NA	NA	NA	NA	NA	NA	positive	2018-07-05	26980.1145836711
GENGMAD163FU47	12483801	2024	enl_ventr	78.3	OLD	Male	12	NA	NA	17	27	NA	28	2024-02-16	2	3	5	81	119	67	98	29	1826	31.4754775070734	31.8	2022-11-23	112	45.5	16	109	2023-02-15	2	2017-10-02	FALSE	FALSE	FALSE	TRUE	TRUE	TRUE	FALSE	2023-02-15	17	11	4.33	12	7.57	positive	2023-03-08	27956.0290680235
GENGMAD165T1	24561607	2023	AD	65.1	OLD	Male	13	2019-10-15	1. Mild Cognitive Impairment	18	26	NA	21	2019-10-29	6	3	9	78	126	64	NA	32	NA	27.170631566236	NA	2018-12-05	107	NA	NA	104	NA	NA	2018-10-09	FALSE	FALSE	FALSE	NA	FALSE	FALSE	FALSE	NA	NA	NA	NA	NA	NA	positive	2018-11-08	26850.1940292517
GENGMAD193T1	21880072	2023	HC	66	OLD	Female	14	2019-01-30	6. Volunteer (Not applicable)	NA	NA	NA	NA	NA	NA	NA	NA	59	101	61	NA	31	NA	22.862368541381	NA	2019-01-31	90	NA	NA	72	NA	NA	2019-01-30	NA	NA	NA	NA	NA	NA	NA	NA	NA	NA	NA	NA	NA	negative	2019-05-20	10446.9122771252
GENGMAD212T1	19163491	2023	HC	76.9	OLD	Female	11	2019-03-13	3. Subjective Cognitive Decline	16	28	NA	19	2019-03-08	5	0	5	87	165	64	NA	26	NA	25.461980633463	NA	2019-04-11	105	NA	NA	95	NA	NA	2019-01-24	FALSE	FALSE	TRUE	FALSE	FALSE	FALSE	FALSE	NA	NA	NA	NA	NA	NA	negative	2019-02-28	15808.7569726015
GENGMAD214T1	23768690	2023	AD	68.6	OLD	Female	16	2019-06-11	1. Mild Cognitive Impairment	NA	27	NA	NA	2019-06-11	4	4	8	71	149	41	NA	34	NA	29.615805915047	NA	2019-05-29	140	NA	NA	108	NA	NA	2019-02-14	FALSE	FALSE	TRUE	FALSE	FALSE	TRUE	FALSE	NA	NA	NA	NA	NA	NA	positive	2019-03-07	21319.3708397734
GENGMAD232T1	19597478	2023	AD	78.7	OLD	Male	8	2019-04-29	1. Mild Cognitive Impairment	21	25	NA	22	2019-04-29	9	6	15	88	177	81	NA	30	NA	24.25067893596	NA	2019-05-29	100	NA	NA	98	NA	NA	2019-03-21	FALSE	FALSE	FALSE	NA	FALSE	FALSE	FALSE	NA	NA	NA	NA	NA	NA	positive	2019-04-04	20767.8499420598
GENGMAD236T1	14584204	2023	HC	65.9	OLD	Female	16	2019-05-08	3. Subjective Cognitive Decline	NA	28	NA	23	2019-05-08	3	5	8	59	100	74	NA	32	NA	31.25	NA	2019-06-03	121	NA	NA	96	NA	NA	2019-04-08	FALSE	FALSE	FALSE	FALSE	TRUE	FALSE	TRUE	NA	NA	NA	NA	NA	NA	negative	2019-06-19	10298.0234261238
GENGMAD237T1	20264948	2023	HC	74.9	OLD	Male	19	2019-05-08	3. Subjective Cognitive Decline	19	28	NA	27	2019-05-08	6	1	7	65	135	64	NA	32	NA	28.211805555556	NA	2019-06-03	115	NA	NA	109	NA	NA	2017-02-20	FALSE	FALSE	FALSE	NA	FALSE	TRUE	FALSE	NA	NA	NA	NA	NA	NA	negative	2019-05-07	15225.5717312771
GENGMAD238T1	24415692	2023	AD	71.4	OLD	Female	6	2019-08-29	1. Mild Cognitive Impairment	NA	25	NA	15	2019-04-25	4	7	11	89	149	63	NA	30	NA	29.626725048743	NA	2019-05-27	110	NA	NA	99	NA	NA	2019-04-11	FALSE	FALSE	FALSE	FALSE	TRUE	TRUE	FALSE	NA	NA	NA	NA	NA	NA	positive	2019-04-18	16796.6559958441
GENGMAD240T1	18434553	2023	AD	63.8	OLD	Female	18	2019-10-03	1. Mild Cognitive Impairment	28	NA	29	35	NA	NA	NA	NA	NA	NA	NA	NA	NA	NA	23.6340330075308	NA	2019-07-01	92	NA	NA	NA	NA	NA	2019-05-02	FALSE	FALSE	FALSE	NA	FALSE	TRUE	FALSE	NA	NA	NA	NA	NA	NA	positive	2019-06-20	9821.20189422952
GENGMAD254FU37	16665384	2024	enl_ventr	67	OLD	Female	16	NA	NA	24	27	NA	25	2022-12-02	12	6	18	72	114	59	97	30.5	1372	25.5656351966725	35.5	2022-11-29	110	33.5	7	94	2023-02-20	7	2023-02-24	FALSE	FALSE	FALSE	FALSE	FALSE	FALSE	FALSE	2023-02-20	17	9.47	6.45	11	7.9	NA	2021-10-18	29835.9880425712
GENGMAD304T1	17539351	2023	HC	63.8	OLD	Female	12	2021-01-25	6. Volunteer (Not applicable)	24	30	NA	21	2021-01-25	5	4	9	87	132	56	NA	32	NA	30.2595007182381	NA	2020-03-09	120	NA	NA	106	NA	NA	2020-03-09	NA	NA	NA	NA	NA	NA	NA	NA	NA	NA	NA	NA	NA	negative	2020-09-17	8801.36297019488
GENGMAD306T1	22241125	2023	HC	66.2	OLD	Male	NA	2020-03-13	6. Volunteer (Not applicable)	23	29	NA	24	2022-03-07	5	1	6	87	138	64	NA	26.5	NA	21.017889836701	NA	2020-03-13	98	NA	NA	86	NA	NA	2020-03-13	FALSE	FALSE	FALSE	FALSE	FALSE	FALSE	FALSE	NA	NA	NA	NA	NA	NA	NA	2020-10-08	11155.1669273701
GENGMAD313T1	24175885	2023	HC	62.6	OLD	Female	16	2021-03-12	6. Volunteer (Not applicable)	26	29	NA	33	2022-05-23	4	0	4	83	127	60	NA	29	NA	25.880570635021	NA	2020-07-16	108	NA	NA	95	NA	NA	2020-07-16	FALSE	FALSE	FALSE	FALSE	FALSE	FALSE	FALSE	NA	NA	NA	NA	NA	NA	negative	2020-08-06	5769.26149050801
GENGMAD315T1	14509668	2023	HC	71.2	OLD	Female	13	2021-02-08	6. Volunteer (Not applicable)	25	29	NA	29	2022-05-31	2	1	3	84	183	64	NA	25.5	NA	21.2031052289593	NA	2020-08-28	95	NA	NA	80	NA	NA	2020-08-19	NA	NA	NA	NA	NA	NA	NA	NA	NA	NA	NA	NA	NA	negative	2020-08-27	11987.3960527278
GENGMAD401T1	24380000	2023	HC	73.7	OLD	Female	10	2020-12-17	6. Volunteer (Not applicable)	23	28	28	20	2020-12-17	5	1	6	64	106	70	NA	24	NA	20.324438255109	NA	2020-12-07	96	NA	NA	76	NA	NA	2020-11-26	FALSE	FALSE	FALSE	NA	FALSE	FALSE	FALSE	2022-05-02	18	8.18	NA	NA	NA	negative	2021-01-21	10053.6383903105
GENGMAD407FU27	16703925	2024	enl_ventr	70.9	OLD	Female	10	NA	NA	20	29	NA	33	2023-04-21	4	2	6	67	135	79	97	25.5	1320	21.852877808556	29.6	2023-04-21	102	33	6	91	2023-04-21	0	2020-12-07	FALSE	FALSE	FALSE	NA	FALSE	FALSE	FALSE	2023-04-24	18	9.87	6	12	8.94	NA	2023-06-15	20803.4639670782
GENGMAD409T1	26419982	2023	enl_ventr	60.5	OLD	Male	13	2020-11-19	1. Mild Cognitive Impairment	24	28	25	24	2020-09-22	11	5	16	87	135	71	NA	30	NA	26.09327520148	NA	2021-02-22	102	NA	NA	98	NA	NA	2020-09-03	TRUE	FALSE	FALSE	FALSE	FALSE	FALSE	FALSE	NA	NA	NA	NA	NA	NA	negative	2020-09-18	19441.6534709283
GENGMAD421FU30	25744072	2024	enl_ventr	67.2	OLD	Female	16	NA	NA	18	28	NA	26	NA	NA	NA	NA	80	133	55	97	27.5	1464	26.6299357208448	31.2	2023-08-30	104	35	7	92.5	2023-09-06	0	2021-01-19	TRUE	FALSE	FALSE	NA	TRUE	FALSE	FALSE	2023-09-06	16	9.6	7.89	12	8.85	NA	2023-09-13	26688.5633662611
GENGMAD423T1	20293111	2023	AD	63.6	OLD	Male	16	2021-04-13	1. Mild Cognitive Impairment	NA	26	NA	33	2021-01-06	13	8	21	68	124	74	NA	30	NA	22.819404547773	NA	2021-02-17	104	NA	NA	97	NA	NA	2020-11-26	FALSE	FALSE	FALSE	FALSE	FALSE	FALSE	FALSE	NA	NA	NA	NA	NA	NA	positive	2020-12-04	34793.0505402102
GENGMAD424T1	23862594	2023	AD	73.2	OLD	Male	12	2021-04-20	1. Mild Cognitive Impairment	14	29	22	26	2021-01-14	6	1	7	59	138	65	NA	28	NA	23.243801652893	NA	2021-03-08	105	NA	NA	89	NA	NA	2020-12-09	FALSE	FALSE	FALSE	FALSE	FALSE	FALSE	FALSE	NA	NA	NA	NA	NA	NA	positive	2020-12-18	16624.0891485466
GENGMAD425T1	19294210	2023	HC	69.7	OLD	Female	12	2021-05-27	3. Subjective Cognitive Decline	26	27	28	26	2021-01-14	5	3	8	67	116	62	NA	27	NA	21.7079233920381	NA	2021-03-08	99	NA	NA	77	NA	NA	2020-12-09	FALSE	FALSE	TRUE	FALSE	FALSE	FALSE	FALSE	NA	NA	NA	NA	NA	NA	negative	2020-12-18	16528.6662573862
GENGMAD427FU26	17744659	2024	enl_ventr	61.1	OLD	Female	13	NA	NA	31	30	NA	24	2023-04-24	4	3	7	84	133	85	100	25	1251	19.8049094595418	24.7	2023-04-19	94	31.5	4	71	2023-05-11	0	2021-02-11	FALSE	FALSE	FALSE	NA	FALSE	FALSE	FALSE	2023-05-11	17	10.35	8.54	11	7.98	NA	2023-06-09	20835.3645009258
GENGMAD428T1	21217712	2023	HC	69.9	OLD	Female	15	2021-03-15	6. Volunteer (Not applicable)	23	30	29	26	2021-03-15	7	0	7	80	145	80	NA	25.5	NA	24.2809753428405	NA	2021-02-11	110	NA	NA	86	NA	NA	2021-02-11	FALSE	FALSE	FALSE	NA	FALSE	TRUE	FALSE	2022-05-20	22	14.36	NA	NA	NA	negative	2021-03-03	8239.14825600771
GENGMAD432FU28	24469247	2024	enl_ventr	63.1	OLD	Female	16	NA	NA	25	30	NA	20	2023-08-14	5	0	5	67	122	69	96	30.5	1451	30.9599395313681	36.9	2023-08-14	111.5	33.5	9	100	2023-09-06	0	2020-11-12	FALSE	FALSE	FALSE	FALSE	TRUE	FALSE	FALSE	2023-08-14	17	8.65	3.61	11	7.87	NA	2023-10-24	21454.1488421652
GENGMAD443T1	20752353	2023	HC	78.1	OLD	Male	18	2021-04-14	6. Volunteer (Not applicable)	26	27	29	20	2021-04-14	2	5	7	68	132	68	NA	30	NA	28.068918152229	NA	2021-04-08	112	NA	NA	112	NA	NA	2021-03-24	NA	NA	NA	NA	NA	NA	NA	NA	NA	NA	NA	NA	NA	negative	2021-04-29	17386.6971088483
GENGMAD450T1	18666133	2023	HC	78.7	OLD	Male	12	2021-05-06	6. Volunteer (Not applicable)	24	28	27	34	2021-05-06	6	3	9	64	126	85	NA	25	NA	23.8884409806205	NA	2021-04-19	102	NA	NA	102	NA	NA	2021-04-07	NA	NA	NA	NA	NA	NA	NA	NA	NA	NA	NA	NA	NA	NA	2021-05-14	21760.763922111
GENGMAD451FU27	24824821	2024	enl_ventr	70.7	OLD	Female	19	NA	NA	26	30	NA	34	2023-07-26	2	0	2	73	114	72	97	28	NA	22.8328793462586	NA	2023-07-26	95	34	NA	78	2023-07-26	0	2021-04-08	FALSE	FALSE	FALSE	FALSE	FALSE	FALSE	FALSE	2023-07-26	18	9.79	4.8	11	7.42	NA	2023-08-24	20859.3811578908
GENGMAD465FU22	19083161	2024	enl_ventr	82.2	OLD	Male	13	NA	NA	9	27	NA	NA	2023-04-12	5	8	13	66	142	55	99	30	1476	22.145328719723	18.6	2023-04-12	101	45	8	58	2023-05-09	6	2024-06-14	NA	NA	TRUE	NA	NA	NA	NA	2023-05-09	20	11.79	6.68	15	9.69	positive	2023-06-08	37852.1490334103
GENGMAD469T1	19775496	2023	HC	71.5	OLD	Female	18	2021-05-27	6. Volunteer (Not applicable)	27	29	29	24	2021-05-27	3	2	5	68	140	65	NA	27.5	NA	23.6614386154678	NA	2021-05-03	104	NA	NA	88	NA	NA	2021-04-30	FALSE	FALSE	FALSE	FALSE	FALSE	TRUE	FALSE	2021-12-01	NA	10.38	NA	NA	NA	negative	2021-05-27	6362.43667536114
GENGMAD476T1	21798552	2023	HC	75.3	OLD	Male	17	2021-07-07	3. Subjective Cognitive Decline	14	28	NA	29	2022-04-20	12	6	18	97	156	76	NA	29.5	NA	31.377989166336	NA	2021-05-07	109	NA	NA	114	NA	NA	2021-04-01	FALSE	FALSE	FALSE	FALSE	FALSE	FALSE	FALSE	NA	NA	NA	NA	NA	NA	negative	2021-04-22	15521.6309524928
GENGMAD486T1	20895598	2023	AD	74.4	OLD	Female	8	2021-08-23	2. Dementia	6	21	NA	11	2021-04-29	2	2	4	72	124	61	NA	27	NA	24.9199003203987	NA	2021-06-04	102	NA	NA	82	NA	NA	2021-04-21	FALSE	FALSE	FALSE	FALSE	FALSE	TRUE	FALSE	NA	NA	NA	NA	NA	NA	positive	2021-05-14	25301.5261149545
GENGMAD490T1	17429653	2023	AD	82.3	OLD	Male	18	2021-09-27	1. Mild Cognitive Impairment	17	25	NA	NA	2021-03-26	3	2	5	64	109	58	NA	23.5	NA	19.9183673469388	NA	2021-06-01	93	NA	NA	81	NA	NA	2020-12-01	FALSE	FALSE	FALSE	FALSE	FALSE	FALSE	FALSE	NA	NA	NA	NA	NA	NA	positive	2020-12-09	30139.6851911391
GENGMAD512FU26	16678435	2024	enl_ventr	79.5	OLD	Male	12	NA	NA	21	29	NA	26	2023-10-06	7	1	8	80	128	67	98	24.5	1498	20.3572781214493	18	2023-10-04	96	36	8	86	2023-10-06	10	2021-06-08	FALSE	FALSE	FALSE	FALSE	FALSE	FALSE	FALSE	2023-10-06	16	10.25	4.15	10	6.63	NA	2023-11-02	37684.8403961215
GENGMAD520FU13	22284473	2024	enl_ventr	65.6	OLD	Male	9	NA	NA	19	27	NA	27	2022-11-09	9	1	10	99	158	60	98	29	1838	29.34018388318	27.2	2022-11-09	107	44.5	14	98	2023-03-28	0	2021-06-23	TRUE	FALSE	FALSE	NA	FALSE	FALSE	FALSE	2023-03-28	17	11.02	4.87	12	9.07	negative	2022-05-02	28519.8071025095
GENGMAD521T1	30059069	2023	AD	69.4	OLD	Male	15	2021-10-19	2. Dementia	19	24	NA	NA	2021-08-06	9	6	15	86	160	58	NA	27	NA	21.7051294327939	NA	2021-09-21	91	NA	NA	87	NA	NA	2021-07-27	FALSE	FALSE	FALSE	FALSE	FALSE	FALSE	FALSE	NA	NA	NA	NA	NA	NA	positive	2021-08-05	38938.4176463945
GENGMAD527T1	16251179	2023	AD	73.2	OLD	Female	17	2021-11-02	1. Mild Cognitive Impairment	14	25	NA	27	2021-09-16	9	3	12	79	142	66	NA	28	NA	23.011176857331	NA	2021-09-24	96	NA	NA	87	NA	NA	2021-08-31	FALSE	FALSE	FALSE	FALSE	FALSE	FALSE	FALSE	NA	NA	NA	NA	NA	NA	positive	2021-09-17	9599.7313302967
GENGMAD529T1	16327373	2023	AD	67.8	OLD	Female	12	2021-10-27	1. Mild Cognitive Impairment	26	29	25	26	2021-08-05	7	8	15	71	117	87	NA	38	NA	34.626820730927	NA	2021-09-24	111	NA	NA	127	NA	NA	2021-07-28	FALSE	FALSE	TRUE	TRUE	TRUE	TRUE	FALSE	NA	NA	NA	NA	NA	NA	positive	2021-08-13	19303.3892056374
GENGMAD532T1	17084557	2023	AD	76.7	OLD	Male	15	2021-11-30	2. Dementia	NA	12	NA	NA	2021-09-28	16	7	23	68	144	58	NA	27	NA	22.0521901834341	NA	2021-10-19	91	NA	NA	93	NA	NA	2021-09-28	FALSE	FALSE	FALSE	FALSE	TRUE	FALSE	FALSE	NA	NA	NA	NA	NA	NA	positive	2021-02-04	42858.4084369856
GENGMAD536T1	22195540	2023	AD	83	OLD	Male	5	2021-11-25	2. Dementia	NA	12	NA	NA	NA	NA	NA	NA	76	156	62	NA	28	NA	23.9188302920412	NA	2021-10-19	96	NA	NA	90	NA	NA	2021-08-26	FALSE	FALSE	FALSE	NA	FALSE	FALSE	FALSE	NA	NA	NA	NA	NA	NA	positive	2021-09-16	12302.0499163147
GENGMAD537T1	20065559	2023	HC	66.3	OLD	Male	18	2021-11-22	3. Subjective Cognitive Decline	23	30	NA	33	2021-09-27	6	3	9	80	138	57	NA	33	NA	29.036737785633	NA	2021-10-19	101	NA	NA	101	NA	NA	2021-08-23	TRUE	FALSE	FALSE	FALSE	FALSE	TRUE	FALSE	2021-12-22	15	8.82	NA	NA	NA	negative	2021-10-01	10379.8302685838
GENGMAD538T1	17591870	2023	enl_ventr	81.9	OLD	Female	12	2021-09-28	3. Subjective Cognitive Decline	14	27	NA	NA	2021-09-22	3	1	4	82	134	82	NA	26	NA	23.530366343462	NA	2021-10-21	96	NA	NA	89	2023-02-22	7	2021-09-06	FALSE	FALSE	FALSE	FALSE	FALSE	FALSE	FALSE	2022-02-22	20	10.29	5.62	13	7.9	positive	2021-09-21	42577.0758446164
GENGMAD540T1	19412121	2023	AD	64.3	OLD	Male	12	2021-12-09	1. Mild Cognitive Impairment	25	27	25	17	2023-02-01	7	5	12	78	140	71	NA	32	NA	26.3128112267995	NA	2021-10-22	105	NA	NA	102	NA	NA	2021-06-30	FALSE	FALSE	FALSE	FALSE	FALSE	FALSE	FALSE	NA	NA	NA	NA	NA	NA	positive	2021-07-16	15970.8257573706
GENGMAD543T1	19097471	2023	HC	83.1	OLD	Female	10	2021-10-21	3. Subjective Cognitive Decline	15	28	NA	NA	2021-11-11	10	8	18	79	125	72	NA	24	NA	23.612750885478	NA	2021-11-11	97	NA	NA	85	NA	NA	2021-09-20	FALSE	FALSE	FALSE	FALSE	FALSE	TRUE	FALSE	NA	NA	NA	NA	NA	NA	NA	2021-11-19	22629.7755062472
GENGMAD544T1	24104841	2023	AD	77.2	OLD	Male	7	2021-12-08	1. Mild Cognitive Impairment	4	24	NA	19	NA	NA	NA	NA	82	144	96	NA	23	NA	19.974407790019	NA	2021-11-02	98	NA	NA	88	NA	NA	2021-09-01	TRUE	FALSE	FALSE	FALSE	FALSE	FALSE	FALSE	NA	NA	NA	NA	NA	NA	positive	2021-09-22	35517.3156290708
GENGMAD545T1	17157859	2023	HC	76.7	OLD	Female	13	2021-10-11	3. Subjective Cognitive Decline	24	29	26	30	2021-08-30	6	2	8	90	149	66	NA	27	NA	28.90625	NA	2021-11-11	112	NA	NA	95	NA	NA	2021-08-26	FALSE	FALSE	TRUE	FALSE	FALSE	FALSE	FALSE	NA	NA	NA	NA	NA	NA	negative	2021-10-07	16232.1529781309
GENGMAD547T1	21016917	2023	AD	71.6	OLD	Female	11	2021-11-29	1. Mild Cognitive Impairment	16	27	23	14	2021-09-06	14	2	16	82	168	63	NA	23	NA	23.5555555555556	NA	2021-11-02	98	NA	NA	87	NA	NA	2021-08-26	FALSE	FALSE	FALSE	FALSE	TRUE	TRUE	FALSE	NA	NA	NA	NA	NA	NA	positive	2021-09-10	23007.7268779222
GENGMAD550T1	11473108	2023	AD	77.9	OLD	Female	9	2021-12-02	1. Mild Cognitive Impairment	21	24	NA	21	2021-12-02	5	0	5	73	119	90	NA	24.5	NA	22.6757369614512	NA	2021-11-09	96	NA	NA	81	NA	NA	2019-12-19	FALSE	FALSE	FALSE	FALSE	TRUE	FALSE	FALSE	NA	NA	NA	NA	NA	NA	positive	2020-01-10	13832.3047946286
GENGMAD556T1	20292483	2023	AD	72.7	OLD	Male	12	2022-02-28	1. Mild Cognitive Impairment	19	27	NA	23	2021-11-03	7	2	9	71	129	81	NA	26	NA	21.5349083986143	NA	2021-12-07	102	NA	NA	82	NA	NA	2021-10-25	FALSE	FALSE	FALSE	FALSE	FALSE	FALSE	FALSE	NA	NA	NA	NA	NA	NA	positive	2021-11-18	19600.7047016658
GENGMAD562T1	18231788	2023	AD	76	OLD	Female	16	2022-01-26	1. Mild Cognitive Impairment	18	25	NA	24	2021-11-26	8	6	14	67	123	77	NA	23	NA	21.0480476121353	NA	2021-12-03	97	NA	NA	76	NA	NA	2021-10-27	FALSE	FALSE	FALSE	NA	FALSE	FALSE	FALSE	NA	NA	NA	NA	NA	NA	positive	2021-11-15	38717.985381425
GENGMAD564T1	21097728	2024	HC	67.5	NEW	Male	21	2021-12-14	3. Subjective Cognitive Decline	22	28	27	23	2021-07-26	10	10	20	83	143	69	NA	27	NA	24.2809753428405	NA	2022-02-09	101	NA	NA	95	NA	NA	2021-07-15	FALSE	FALSE	FALSE	FALSE	FALSE	FALSE	FALSE	NA	NA	NA	NA	NA	NA	NA	2022-01-13	13367.4138332968
GENGMAD570FU13	15024814	2024	enl_ventr	61.3	NEW	Female	15	NA	NA	31	29	NA	24	2023-03-20	18	13	31	84	140	85	98	20.5	1268	17.999928287138	10.9	2023-03-24	80.5	31	2	76.5	2023-04-11	8	2020-10-22	FALSE	FALSE	FALSE	FALSE	FALSE	FALSE	FALSE	2023-04-11	21	9.92	4.33	10	6.33	NA	2024-05-16	23482.8436126
GENGMAD575T1	17990508	2024	HC	68.2	NEW	Male	13	2022-02-01	6. Volunteer (Not applicable)	21	27	26	25	2022-02-01	2	0	2	85	140	49	NA	27.5	NA	26.0275824770146	NA	2022-02-09	103	NA	NA	88	NA	NA	2022-01-11	NA	NA	NA	NA	NA	NA	NA	2022-03-27	14	7.98	NA	NA	NA	NA	2022-04-07	9930.19934543855
GENGMAD576T1	20815998	2024	AD	77.9	NEW	Male	14	2022-02-22	1. Mild Cognitive Impairment	5	21	NA	11	2023-04-05	3	1	4	65	115	62	NA	25	NA	22.275309917355	NA	2022-02-15	96	NA	NA	93	NA	NA	2022-01-11	FALSE	FALSE	FALSE	FALSE	TRUE	FALSE	FALSE	NA	NA	NA	NA	NA	NA	positive	2022-01-24	20447.0156208161
GENGMAD579FU14	12630333	2024	enl_ventr	71.7	NEW	Female	17	2023-01-18	1. Mild Cognitive Impairment	16	28	NA	27	2023-05-31	6	2	8	79	122	58	99	27	1392	25.4808235161278	29.7	2023-05-31	98	37	6	97	2023-07-05	0	2021-11-04	FALSE	FALSE	FALSE	FALSE	FALSE	FALSE	FALSE	2023-07-05	18	8.78	3.58	14	8.03	positive	2024-04-24	31537.945420873
GENGMAD582T1	18230996	2024	HC	76.5	NEW	Male	14	2022-02-10	6. Volunteer (Not applicable)	21	27	24	19	2022-02-10	11	6	17	74	126	59	NA	26	NA	24.740937287102	NA	2022-02-14	96	NA	NA	90	NA	NA	2022-01-19	FALSE	FALSE	FALSE	NA	FALSE	FALSE	FALSE	2022-03-21	17	9.28	NA	NA	NA	NA	2022-03-28	11573.9478898682
GENGMAD585T1	16421229	2024	AD	79.3	NEW	Female	12	2022-03-28	1. Mild Cognitive Impairment	8	25	NA	26	2022-01-20	7	10	17	73	154	80	NA	22	NA	24.65483234714	NA	2022-02-25	98	NA	NA	93	NA	NA	2021-11-24	FALSE	FALSE	FALSE	FALSE	TRUE	TRUE	FALSE	NA	NA	NA	NA	NA	NA	positive	2021-12-10	25633.013495412
GENGMAD588T1	15411655	2024	AD	72.8	NEW	Male	5	2022-03-02	2. Dementia	NA	20	NA	16	2021-12-20	3	4	7	98	162	89	NA	30	NA	29.7520661157025	NA	2022-02-04	106	NA	NA	104	NA	NA	2021-11-03	FALSE	FALSE	FALSE	TRUE	FALSE	FALSE	FALSE	NA	NA	NA	NA	NA	NA	positive	2021-11-24	35220.907132278
GENGMAD589T2	18830103	2024	AD	76.2	NEW	Female	16	2022-07-07	1. Mild Cognitive Impairment	NA	24	NA	NA	2021-10-18	3	4	7	75	125	58	NA	23	NA	19.53125	NA	2022-02-21	92	NA	NA	76	NA	NA	2017-11-03	FALSE	FALSE	FALSE	NA	TRUE	FALSE	FALSE	NA	NA	NA	NA	NA	NA	positive	2022-02-09	23000.6699726008
GENGMAD590T1	15244106	2024	HC	75.1	NEW	Female	14	2022-01-10	3. Subjective Cognitive Decline	26	30	27	23	2022-01-10	4	1	5	104	167	69	NA	NA	NA	30.110278896458	NA	2022-03-16	118	NA	NA	89	NA	NA	2021-11-15	FALSE	TRUE	FALSE	FALSE	FALSE	TRUE	FALSE	2022-03-16	17	8.77	NA	NA	NA	NA	2021-12-21	11060.7475256527
GENGMAD595T1	25561464	2024	AD	75.3	NEW	Female	18	2022-04-11	1. Mild Cognitive Impairment	11	24	NA	22	2022-01-24	8	3	11	61	112	61	NA	22.5	NA	19.2893792677752	NA	2022-03-11	90	NA	NA	69	NA	NA	2021-12-02	FALSE	FALSE	FALSE	NA	FALSE	FALSE	FALSE	NA	NA	NA	NA	NA	NA	positive	2021-12-17	32835.0494307627
GENGMAD596T1	18702885	2024	HC	67.4	NEW	Male	19	2021-11-24	3. Subjective Cognitive Decline	17	28	27	15	2021-11-24	0	0	0	74	120	45	NA	26	NA	21.3668691431885	NA	2022-03-08	97	NA	NA	84.5	NA	NA	2021-09-29	FALSE	FALSE	FALSE	NA	FALSE	FALSE	TRUE	NA	NA	NA	NA	NA	NA	NA	2021-11-18	11855.0678198459
GENGMAD597T1	14328133	2024	AD	77.1	NEW	Female	12	2022-03-28	1. Mild Cognitive Impairment	24	30	21	24	2022-01-11	4	0	4	68	145	62	NA	35	NA	41.9287211740042	NA	2022-02-21	138	NA	NA	114.5	NA	NA	2021-11-11	FALSE	FALSE	TRUE	FALSE	TRUE	TRUE	FALSE	NA	NA	NA	NA	NA	NA	positive	2021-12-02	16319.3338920095
GENGMAD598T1	18890529	2024	HC	76	NEW	Female	19	2022-03-24	6. Volunteer (Not applicable)	20	27	28	34	2022-03-24	3	1	4	72	139	51	NA	24.5	1271	23.7252861602497	25.2	2022-03-31	98	NA	5	81	NA	NA	2022-03-14	FALSE	FALSE	FALSE	FALSE	TRUE	FALSE	FALSE	2022-06-08	17	8.71	NA	NA	NA	NA	2022-04-21	16165.3104019592
GENGMAD600T1	25085411	2024	AD	72	NEW	Male	8	2022-03-04	1. Mild Cognitive Impairment	17	25	NA	15	2022-03-04	4	4	8	75	142	58	NA	24	NA	23.6328125	NA	2022-03-11	94	NA	NA	87	NA	NA	2022-02-02	FALSE	FALSE	FALSE	NA	TRUE	FALSE	FALSE	NA	NA	NA	NA	NA	NA	positive	2022-02-16	12007.9151780414
GENGMAD603T1	22288870	2024	AD	75	NEW	Female	8	2022-02-11	1. Mild Cognitive Impairment	22	27	NA	17	2022-02-11	9	2	11	78	157	57	NA	22.5	NA	20.1745537476426	NA	2022-05-04	92.5	NA	NA	68	NA	NA	2022-01-12	FALSE	FALSE	FALSE	NA	TRUE	TRUE	FALSE	NA	NA	NA	NA	NA	NA	positive	2022-01-26	16980.6894225877
GENGMAD610T1	21320201	2024	AD	72.6	NEW	Female	12	2022-03-17	1. Mild Cognitive Impairment	13	27	NA	16	2022-03-17	9	2	11	68	168	67	NA	23	NA	20.1347797501644	NA	2022-03-25	90	NA	NA	77	NA	NA	2022-02-07	FALSE	FALSE	FALSE	FALSE	FALSE	FALSE	FALSE	NA	NA	NA	NA	NA	NA	positive	2022-02-18	12142.2435820039
GENGMAD614T1	14274804	2024	AD	69.3	NEW	Male	19	2022-06-27	1. Mild Cognitive Impairment	14	27	NA	21	2022-03-15	5	3	8	68	135	72	NA	26	NA	27.8795399875902	NA	2022-05-27	106	NA	NA	102	NA	NA	2022-01-31	FALSE	FALSE	NA	FALSE	FALSE	TRUE	FALSE	NA	NA	NA	NA	NA	NA	positive	2021-12-13	13513.9301014129
GENGMAD619FU14	22966093	2024	enl_ventr	73.6	NEW	Male	18	NA	NA	16	29	NA	32	2023-04-04	2	5	7	85	135	63	93	30	1817	35.3982300884956	40.7	2023-08-14	118	42	22	127	2023-04-04	0	2021-12-06	FALSE	FALSE	NA	FALSE	FALSE	FALSE	FALSE	2023-04-04	15	8.8	17.7	13	10.63	NA	2022-02-10	30407.6465404695
GENGMAD624T1	17793515	2024	HC	69.8	NEW	Female	18	2022-04-25	6. Volunteer (Not applicable)	21	28	30	27	2022-05-10	6	2	8	59	90	66	NA	26	1138	20.6479174083304	26.1	2022-08-16	97	32	5	78	NA	NA	2022-04-25	FALSE	FALSE	NA	FALSE	FALSE	FALSE	FALSE	NA	NA	NA	NA	NA	NA	NA	2022-07-12	13260.891588798
GENGMAD629T1	16264519	2024	HC	71.1	NEW	Female	14	2022-05-04	6. Volunteer (Not applicable)	23	30	28	25	2022-06-07	8	10	18	75	104	76	NA	27	NA	29.6158059150473	NA	2022-06-02	114	NA	NA	93	NA	NA	2022-05-04	FALSE	FALSE	NA	FALSE	TRUE	TRUE	FALSE	2022-06-15	18	9.15	NA	NA	NA	NA	2022-08-29	10942.8152403526
GENGMAD630T1	14374558	2024	AD	76.2	NEW	Male	12	2022-07-04	1. Mild Cognitive Impairment	20	25	NA	21	2022-04-27	1	0	1	92	185	62	NA	30	NA	24.7675659198293	NA	2022-05-13	98	NA	NA	90	NA	NA	2022-03-07	FALSE	FALSE	FALSE	FALSE	FALSE	TRUE	FALSE	NA	NA	NA	NA	NA	NA	positive	2022-03-30	20504.7796804763
GENGMAD632T1	17583259	2024	AD	75.7	NEW	Male	17	2022-06-24	2. Dementia	NA	18	NA	19	2022-03-04	10	0	10	80	161	81	NA	112	NA	34.8825279573202	NA	2022-05-20	112	NA	NA	130	NA	NA	2022-01-17	FALSE	FALSE	TRUE	TRUE	FALSE	TRUE	FALSE	NA	NA	NA	NA	NA	NA	positive	2022-01-28	29453.3782245893
GENGMAD633FU11	17030174	2024	enl_ventr	63.1	NEW	Female	16	2022-05-09	3. Subjective Cognitive Decline	25	28	NA	23	2023-05-05	12	10	22	79	111	64	95	34	1492	34.8492839466104	43.2	2023-05-05	114	38	12	110.5	2023-07-10	0	2022-03-10	FALSE	FALSE	TRUE	FALSE	FALSE	FALSE	FALSE	2023-07-10	20	10.47	3.98	13	7.65	positive	2022-04-08	26428.5008948496
GENGMAD635FU11	12172890	2024	enl_ventr	81	NEW	Female	17	2022-07-05	1. Mild Cognitive Impairment	14	26	NA	NA	2023-04-26	2	0	2	80	163	87	99	26.5	1518	24.8351186725478	29.2	2023-04-26	107	35	6	104	2023-04-26	0	2022-02-22	FALSE	FALSE	FALSE	NA	TRUE	TRUE	FALSE	2023-04-26	20	9.9	4.73	15	13.07	negative	2023-05-22	35531.4667161406
GENGMAD646T1	11158319	2024	AD	75.7	NEW	Male	11	2022-08-26	2. Dementia	8	21	NA	20	2022-05-17	7	1	8	99	154	59	NA	28	NA	24.3823729785937	NA	2022-06-17	96	NA	NA	93	NA	NA	2022-05-16	FALSE	FALSE	TRUE	FALSE	FALSE	TRUE	FALSE	NA	NA	NA	NA	NA	NA	positive	2020-06-05	21618.5806868257
GENGMAD649T1	12274693	2024	AD	75	NEW	Female	10	2022-07-26	1. Mild Cognitive Impairment	NA	28	NA	NA	2022-06-13	7	2	9	85	127	90	NA	27.5	NA	25.78125	NA	2022-06-24	106	NA	NA	89	NA	NA	2019-07-15	FALSE	FALSE	FALSE	NA	FALSE	FALSE	FALSE	NA	NA	NA	NA	NA	NA	positive	2019-07-25	13937.5875239043
GENGMAD650T1	14058723	2024	HC	79.6	NEW	Female	12	2022-06-22	6. Volunteer (Not applicable)	17	28	25	17	2022-06-27	7	4	11	68	119	68	NA	27	NA	22.6810857889389	NA	2022-07-07	98.5	NA	NA	92	NA	NA	2022-06-22	FALSE	FALSE	FALSE	FALSE	FALSE	FALSE	FALSE	NA	NA	NA	NA	NA	NA	NA	2022-07-29	24278.5050786569
GENGMAD652FU18	15006371	2024	enl_ventr	72.5	NEW	Female	12	NA	NA	21	28	NA	25	2024-01-05	8	6	14	60	99	77	100	22.5	1113	19.0588632147074	14.4	2024-01-05	90	32.5	3	74.5	2024-01-05	6	2021-12-15	FALSE	FALSE	FALSE	FALSE	FALSE	FALSE	FALSE	2024-02-01	18	10.12	5.58	11	8.02	NA	2024-02-09	25014.4484245294
GENGMAD655T1	8588430	2024	AD	75	NEW	Male	5	2022-10-12	1. Mild Cognitive Impairment	NA	NA	NA	0	2022-05-31	7	5	12	63	124	57	NA	30	1672	30.0835454838825	32	2022-08-22	113	35	16	106	NA	NA	2022-07-04	FALSE	FALSE	FALSE	FALSE	FALSE	FALSE	FALSE	NA	NA	NA	NA	NA	NA	positive	2022-03-04	27774.0152265058
GENGMAD656T1	10733796	2024	AD	77.8	NEW	Female	5	2022-08-24	2. Dementia	NA	13	NA	13	2022-06-01	12	8	20	80	161	72	NA	28.5	NA	24.8357634994392	NA	2022-07-08	100	NA	NA	92.5	NA	NA	2022-05-04	FALSE	FALSE	FALSE	TRUE	FALSE	TRUE	FALSE	NA	NA	NA	NA	NA	NA	positive	2022-02-22	21923.03522599
GENGMAD659T1	14063534	2024	HC	70.2	NEW	Male	14	2022-06-16	3. Subjective Cognitive Decline	NA	NA	29	NA	2022-02-21	3	0	3	80	128	73	96	26	1707	31.6253443526171	32.5	2022-10-06	116	40.5	17	113	NA	NA	2022-02-21	FALSE	FALSE	FALSE	FALSE	FALSE	TRUE	FALSE	NA	NA	NA	NA	NA	NA	NA	2022-03-23	17433.430043448
GENGMAD663T1	11728101	2024	AD	79.5	NEW	Male	16	2022-09-15	1. Mild Cognitive Impairment	13	27	NA	19	2022-07-11	6	4	10	88	131	61	NA	27	1562	23.1434473582858	16.2	2022-07-25	98	NA	8	88	NA	NA	2022-05-19	FALSE	FALSE	FALSE	FALSE	FALSE	TRUE	FALSE	NA	NA	NA	NA	NA	NA	positive	2022-06-17	15672.3641351956
GENGMAD666T1	21507425	2024	HC	69.9	NEW	Male	18	2022-08-18	6. Volunteer (Not applicable)	20	28	27	35	2022-08-24	4	1	5	90	127	67	NA	33.5	2291	33.5072246200038	30.9	2022-08-31	118.5	48	17	121	NA	NA	2022-08-18	FALSE	FALSE	FALSE	FALSE	FALSE	FALSE	FALSE	NA	NA	NA	NA	NA	NA	NA	2022-09-30	10133.0354933693
GENGMAD670FU11	18796239	2024	enl_ventr	65.1	NEW	Female	22	NA	NA	22	29	NA	22	2023-07-31	5	2	7	70	118	60	98	24	1199	19.389349112426	18.9	2023-08-25	90	32.5	4	73.5	2023-06-16	0	2022-05-05	FALSE	FALSE	FALSE	FALSE	FALSE	FALSE	TRUE	2023-06-16	14	8.09	4.08	10	6.48	NA	2023-07-20	23747.6443006569
GENGMAD673T1	23162121	2024	HC	74.7	NEW	Female	17	2022-08-29	6. Volunteer (Not applicable)	22	28	25	27	2022-09-15	5	3	8	78	134	66	NA	24	1284	19.7923875432526	22.1	2022-09-15	99	32	4	80	NA	NA	2022-08-29	FALSE	FALSE	FALSE	FALSE	FALSE	TRUE	FALSE	NA	NA	NA	NA	NA	NA	NA	2022-09-29	10332.1184278458
GENGMAD674T1	15945366	2024	HC	77.7	NEW	Female	12	2022-07-11	3. Subjective Cognitive Decline	NA	NA	28	NA	2022-05-11	7	9	16	54	117	77	NA	30.5	1538	32.486780964589	36	2022-09-22	115	38	9	109	NA	NA	2022-05-10	FALSE	FALSE	TRUE	TRUE	FALSE	FALSE	FALSE	NA	NA	NA	NA	NA	NA	NA	2022-05-20	19563.3111108586
GENGMAD676T1	28296188	2024	HC	67.8	NEW	Female	14	2022-08-29	3. Subjective Cognitive Decline	NA	NA	24	NA	2022-08-17	8	3	11	65	117	66	100	25	1256	20.9696609161214	23.2	2022-10-06	96	33	4	79	NA	NA	2022-07-18	FALSE	FALSE	FALSE	FALSE	TRUE	FALSE	FALSE	NA	NA	NA	NA	NA	NA	NA	2022-08-05	16467.2727439375
GENGMAD682T1	13226575	2024	HC	69	NEW	Female	12	2022-08-29	3. Subjective Cognitive Decline	NA	NA	26	NA	2022-07-13	5	2	7	82	140	67	98	26	1316	23.8958579881657	28.8	2022-10-20	99	35.5	6	86.5	NA	NA	2022-09-21	TRUE	FALSE	TRUE	FALSE	FALSE	FALSE	FALSE	NA	NA	NA	NA	NA	NA	NA	2022-08-17	13022.787616868
GENGMAD684T1	15040185	2024	HC	72.8	NEW	Female	17	2022-08-25	3. Subjective Cognitive Decline	30	30	26	24	2023-08-30	9	2	11	75	108	74	98	24.5	1338	21.1087180638774	7.4	2022-11-03	93	25	2	73	NA	NA	2022-09-28	FALSE	FALSE	FALSE	FALSE	FALSE	FALSE	FALSE	2023-09-14	17	7.8	NA	NA	NA	NA	2022-03-21	10950.5131487611
GENGMAD690FU7	13037969	2024	enl_ventr	84.4	NEW	Female	15	NA	NA	18	29	NA	NA	2023-06-02	7	5	12	70	140	63	98	24.5	1203	22.3538480262891	24.8	2023-06-02	97	33	5	85	2023-06-02	9	2022-03-03	FALSE	FALSE	FALSE	FALSE	FALSE	FALSE	FALSE	2023-06-02	21	11.46	5.32	14	9.7	NA	2023-07-06	46723.1088249972
GENGMAD694T1	11727135	2024	AD	76.1	NEW	Female	18	2022-11-07	1. Mild Cognitive Impairment	17	28	25	25	2022-09-27	10	1	11	63	109	75	98	27	1167	23.6520751348939	33.1	2022-10-14	95.5	34	7	86	NA	NA	2022-10-11	FALSE	FALSE	FALSE	FALSE	FALSE	FALSE	FALSE	NA	NA	NA	NA	NA	NA	positive	2022-08-25	18314.1362702854
GENGMAD695T1	25907798	2024	HC	66.4	NEW	Female	12	NA	NA	20	30	24	30	2022-11-29	4	2	6	73	119	78	98	28	NA	21.2305720237141	NA	2022-10-25	94	35	NA	76	NA	NA	2022-10-11	FALSE	FALSE	FALSE	TRUE	FALSE	FALSE	TRUE	NA	NA	NA	NA	NA	NA	NA	2022-10-21	5809.76523087446
GENGMAD697T1	7836967	2024	AD	82.5	NEW	Female	12	2022-11-09	2. Dementia	14	21	NA	0	2022-10-04	14	2	16	85	159	60	97	25	1308	28.3016086712984	39.9	2022-10-17	110	34.5	9	99	NA	NA	2022-10-12	FALSE	FALSE	FALSE	FALSE	TRUE	TRUE	FALSE	NA	NA	NA	NA	NA	NA	positive	2022-07-07	20806.0131502923
GENGMAD701T1	12831239	2024	HC	81.2	NEW	Female	14	2022-12-22	3. Subjective Cognitive Decline	16	30	NA	0	2022-10-12	16	9	25	74	141	64	99	22	1040	19.8959417273673	27	2022-11-14	92.5	33	5	77.5	NA	NA	2022-10-18	FALSE	FALSE	TRUE	FALSE	FALSE	FALSE	FALSE	NA	NA	NA	NA	NA	NA	negative	2022-09-16	18191.6839994621
GENGMAD708T1	9860033	2024	HC	76.5	NEW	Male	14	2022-10-10	3. Subjective Cognitive Decline	NA	NA	27	NA	2022-08-29	5	4	9	90	156	50	97	24.5	1706	23.7386646125836	10	2023-01-31	94	40	3	92.5	NA	NA	2022-10-26	TRUE	FALSE	TRUE	FALSE	FALSE	FALSE	TRUE	NA	NA	NA	NA	NA	NA	NA	2022-08-04	22205.6496209548
GENGMAD713FU9	18752964	2024	enl_ventr	61.3	NEW	Female	16	NA	NA	24	28	NA	24	2023-05-04	4	9	13	73	105	68	97	27	1397	24.7133110756278	30.2	2023-08-25	103	33.5	6	86.5	2023-06-13	0	2022-04-07	FALSE	FALSE	FALSE	FALSE	FALSE	FALSE	FALSE	2023-06-13	15	9.29	4.9	11	7.13	NA	2023-08-24	19316.8533466409
GENGMAD714T1	23758268	2024	AD	80.8	NEW	Female	16	2022-12-15	1. Mild Cognitive Impairment	20	28	NA	NA	2022-09-06	7	6	13	64	116	58	98	21	1196	20.7004256448468	17.5	2022-11-14	92	34.5	4	78	NA	NA	2022-11-02	FALSE	FALSE	FALSE	FALSE	FALSE	FALSE	FALSE	NA	NA	NA	NA	NA	NA	positive	2022-09-15	16462.3899680974
GENGMAD715T1	16801827	2024	AD	77.1	NEW	Female	17	2023-03-27	2. Dementia	6	18	NA	15	2022-10-21	8	4	12	86	123	79	97	NA	1261	23.9753095713049	33.3	2022-11-21	NA	NA	7	NA	NA	NA	2022-11-03	FALSE	FALSE	FALSE	FALSE	FALSE	FALSE	FALSE	NA	NA	NA	NA	NA	NA	positive	2022-09-09	18636.0881622057
GENGMAD717T1	17148571	2024	enl_ventr	84.5	NEW	Male	13	2022-11-04	1. Mild Cognitive Impairment	10	27	NA	NA	2022-10-25	3	5	8	76	141	50	99	29	1594	25.8999433106576	23.8	2022-11-15	102	41	11	100	2023-03-17	9	2022-11-04	FALSE	TRUE	FALSE	FALSE	FALSE	FALSE	FALSE	2023-03-17	18	9.62	5.86	14	9.12	NA	2022-09-21	36675.8947395098
GENGMAD719T1	16647482	2024	enl_ventr	61.7	NEW	Male	15	2022-11-07	3. Subjective Cognitive Decline	21	29	25	35	2022-10-11	16	11	27	75	116	78	95	27.5	1748	25.0599671758616	23.7	2022-11-17	101	43	11	99	2023-03-22	0	2022-11-07	NA	FALSE	NA	NA	NA	NA	NA	2023-03-22	17	9.54	6.85	11	7.35	NA	2022-09-09	43944.0750313999
GENGMAD720T1	17126464	2024	enl_ventr	59.1	NEW	Male	14	2022-12-12	1. Mild Cognitive Impairment	21	25	NA	23	2022-10-20	13	7	20	85	120	66	97	25.5	1474	22.6736431722581	23	2022-11-18	97	40	10	92	2023-04-05	0	2022-11-08	TRUE	FALSE	FALSE	FALSE	FALSE	FALSE	TRUE	2023-04-05	14	7.37	3.82	12	8	positive	2022-08-31	13500.8256486717
GENGMAD724T1	19613213	2024	AD	82.6	NEW	Female	12	2022-11-23	2. Dementia	13	23	NA	NA	2022-11-04	16	13	29	82	127	78	97	27.5	1286	27.1591091171287	36.6	2022-11-18	107.5	36	8	84	NA	NA	2022-08-31	FALSE	FALSE	FALSE	FALSE	TRUE	TRUE	TRUE	NA	NA	NA	NA	NA	NA	positive	2022-09-09	19269.8735695058
GENGMAD741T1	14000784	2024	HC	72.2	NEW	Male	19	2023-03-31	3. Subjective Cognitive Decline	21	29	NA	21	2022-11-11	1	4	5	72	122	65	95	27.5	1719	27.7252678008822	22.7	2023-01-20	108	39	13	102.5	NA	NA	2022-12-13	FALSE	TRUE	TRUE	TRUE	TRUE	TRUE	FALSE	NA	NA	NA	NA	NA	NA	NA	2022-09-22	6006.12894084409
GENGMAD750T1	12587896	2024	AD	62.8	NEW	Female	12	2023-02-09	2. Dementia	11	20	NA	13	2022-12-13	7	0	7	84	140	75	100	25	1183	22.3883548910249	29.9	2023-01-12	94	34	6	86	NA	NA	2023-01-09	FALSE	FALSE	FALSE	FALSE	FALSE	TRUE	FALSE	NA	NA	NA	NA	NA	NA	positive	2022-07-20	23543.1113030574
GENGMAD759T1	12310821	2024	AD	65.4	NEW	Female	8	2023-03-27	1. Mild Cognitive Impairment	14	18	NA	21	2023-01-18	8	6	14	78	129	70	96	35	1556	32.4814633595544	40.2	2023-01-26	105	38.5	10	121	NA	NA	2023-01-23	FALSE	FALSE	FALSE	TRUE	FALSE	FALSE	FALSE	NA	NA	NA	NA	NA	NA	positive	2022-12-23	15539.052143552
GENGMAD761T1	20596507	2024	AD	68.5	NEW	Female	15	2023-03-15	2. Dementia	NA	21	NA	16	2023-01-16	5	1	6	67	130	67	99	24	1055	20.2289281997919	27.5	2023-02-16	90.5	31	5	69	NA	NA	2023-01-24	FALSE	FALSE	FALSE	FALSE	FALSE	FALSE	FALSE	NA	NA	NA	NA	NA	NA	positive	2022-11-01	13125.3890740988
GENGMAD763T1	9158985	2024	HC	79.7	NEW	Female	19	2023-01-16	3. Subjective Cognitive Decline	32	28	28	18	2023-01-09	9	5	14	71	126	62	93	31	1405	24.2701247165533	29.7	2023-02-07	108	37	6	80	NA	NA	2023-01-30	FALSE	FALSE	FALSE	FALSE	TRUE	FALSE	FALSE	NA	NA	NA	NA	NA	NA	NA	2022-11-30	20315.343649299
GENGMAD764T1	11197215	2024	AD	69.1	NEW	Male	5	2023-03-15	2. Dementia	NA	21	NA	22	2023-01-27	1	4	5	79	134	62	98	24	1435	22.2309871275413	18.7	2023-02-16	98.5	37	9	85	NA	NA	2023-02-01	FALSE	FALSE	FALSE	FALSE	TRUE	TRUE	FALSE	NA	NA	NA	NA	NA	NA	positive	2022-11-24	31357.1416609845
GENGMAD768T1	10367922	2024	enl_ventr	77.2	NEW	Female	16	2023-04-12	1. Mild Cognitive Impairment	21	28	26	23	2022-11-29	8	4	12	75	153	70	99	22	1174	19.4140625	17.7	2023-02-27	91	31	3	70	2023-03-21	15	2023-02-02	FALSE	FALSE	FALSE	FALSE	FALSE	FALSE	FALSE	2023-03-17	18	8.75	4.08	12	6.53	positive	2022-09-23	33476.7168572716
GENGMAD778T1	10390493	2024	HC	63.8	NEW	Male	16	2023-04-24	1. Mild Cognitive Impairment	19	28	26	24	2023-02-09	5	3	8	84	135	68	96	28	1887	26.6845604069786	23.6	2023-07-17	103	44	11	102	NA	NA	2023-02-16	FALSE	FALSE	FALSE	FALSE	FALSE	TRUE	FALSE	NA	NA	NA	NA	NA	NA	negative	2022-12-08	12414.013898731
GENGMAD805T1	19575939	2024	enl_ventr	74.9	NEW	Female	12	2023-05-15	1. Mild Cognitive Impairment	12	30	NA	17	2023-03-17	13	10	23	77	119	78	96	27.5	1128	25.8546912301248	35.1	2023-04-25	103	34	7	83	2023-04-25	8	2023-04-18	FALSE	FALSE	FALSE	FALSE	TRUE	TRUE	FALSE	2023-04-21	20	11.25	4.92	13	9.89	positive	2022-12-21	22602.408742244
GENGMAD809T1	18451279	2024	AD	84	NEW	Female	11	2023-06-12	2. Dementia	15	22	NA	NA	2022-04-28	17	0	17	92	149	79	97	24	1214	24.3750574161214	31.2	2023-04-27	98.5	35	6	90	NA	NA	2022-03-07	FALSE	FALSE	FALSE	FALSE	TRUE	TRUE	FALSE	NA	NA	NA	NA	NA	NA	positive	2022-04-25	16569.7702212911
GENGMAD811T1	7683559	2024	HC	81.2	NEW	Male	12	2023-07-06	3. Subjective Cognitive Decline	13	27	23	NA	2023-03-05	5	2	7	66	106	80	97	25	1518	22.1130014702794	18.6	2023-06-09	97	39.5	8	98	2023-05-02	0	2023-05-02	FALSE	TRUE	TRUE	FALSE	TRUE	TRUE	FALSE	NA	NA	NA	NA	NA	NA	negative	2023-02-09	23505.5540442438
GENGMAD814T1	13831999	2024	enl_ventr	69	NEW	Female	13	2023-06-28	1. Mild Cognitive Impairment	24	28	NA	19	2023-03-31	3	0	3	73	136	70	96	23	1191	20.1347797501644	15.1	2023-05-23	89	33	3	74	2023-05-10	6	2023-05-10	FALSE	FALSE	FALSE	TRUE	FALSE	TRUE	FALSE	2023-05-10	17	9.19	4.25	13	8.09	negative	2023-02-10	46199.833963695
GENGMAD828T1	11499837	2024	AD	76.4	NEW	Female	12	2023-07-10	1. Mild Cognitive Impairment	12	21	NA	13	2023-04-13	1	2	3	72	130	61	96	26.5	1124	25.5030116621812	38.6	2023-06-22	100	35.5	8	85.5	NA	NA	2023-06-08	FALSE	FALSE	FALSE	FALSE	FALSE	FALSE	FALSE	NA	NA	NA	NA	NA	NA	positive	2023-01-25	17935.981970632
GENGMAD830T1	10065988	2024	enl_ventr	72.7	NEW	Female	7	2023-07-11	1. Mild Cognitive Impairment	21	28	NA	17	2023-04-21	8	8	16	90	141	68	98	29.5	1188	32.627824019025	44.4	2023-06-15	107	37	11	96.5	2023-06-12	14	2023-06-12	FALSE	FALSE	FALSE	FALSE	FALSE	FALSE	FALSE	2023-06-15	21	11.02	9	15	9.16	positive	2023-03-01	32589.8349818547
GENGMAD833T1	18868907	2024	AD	79.4	NEW	Male	19	2023-07-10	2. Dementia	8	28	NA	15	2023-04-13	7	7	14	85	138	72	98	24	1458	23.6179981634527	20.4	2023-07-10	93	41	9	95	NA	NA	2023-06-15	TRUE	FALSE	TRUE	FALSE	FALSE	TRUE	FALSE	NA	NA	NA	NA	NA	NA	positive	2023-03-08	29943.2909497815
GENGMAD847T1	16859281	2024	HC	76.9	NEW	Male	22	2022-11-17	3. Subjective Cognitive Decline	21	30	NA	26	2023-10-25	3	2	5	75	152	65	98	27	1619	26.8211451247166	25.8	2023-10-09	98.5	44	12	102.5	NA	NA	2022-08-24	TRUE	TRUE	FALSE	FALSE	FALSE	FALSE	FALSE	NA	NA	NA	NA	NA	NA	negative	2023-10-06	26508.3856038146
GENGMAD892T1	17589541	2024	HC	62.1	NEW	Male	19	2023-08-28	3. Subjective Cognitive Decline	27	30	30	28	2023-07-07	10	9	19	86	127	59	96	30.5	1849	27.3632653061224	23.6	2023-11-17	106	43	12	104	NA	NA	2023-10-16	FALSE	FALSE	FALSE	FALSE	TRUE	FALSE	FALSE	NA	NA	NA	NA	NA	NA	NA	2023-06-29	12818.5318154284
GENGMAD895T1	27179448	2024	enl_ventr	69.9	NEW	Female	4	2023-07-24	1. Mild Cognitive Impairment	NA	29	NA	18	2023-07-11	8	4	12	78	132	68	97	24.5	1191	20.422419460881	16.5	2023-11-13	89	34	3	77	2023-10-17	0	2023-10-17	FALSE	FALSE	FALSE	FALSE	TRUE	TRUE	FALSE	2023-10-17	18	8.4	4.66	13	8.27	NA	2023-06-08	24185.0525410951
GENGMAD919T1	24426320	2024	iNPH	75.1	NEW	Male	13	2024-01-24	1. Mild Cognitive Impairment	12	26	NA	20	2023-10-13	1	5	6	81	127	61	95	31	1864	32.7199821786589	30.6	2024-01-05	105	45	16	117	NA	NA	2023-11-29	FALSE	FALSE	FALSE	FALSE	TRUE	TRUE	FALSE	NA	NA	NA	NA	NA	NA	positive	2023-07-06	58178.8085803615
GENGMAD937T1	21236973	2024	iNPH	61.5	NEW	Female	12	2024-01-16	1. Mild Cognitive Impairment	9	27	NA	15	2023-11-10	12	11	23	72	113	68	97	27	1400	22.5792444637429	20.2	2024-04-15	99	35	4	87.5	2024-04-15	0	2023-12-21	FALSE	FALSE	FALSE	FALSE	FALSE	FALSE	FALSE	2024-04-15	22	10.59	6.5	18	12.61	negative	2023-11-06	39852.4360121345
GENGMAD952T1	23913182	2024	iNPH	70	NEW	Male	21	2024-05-02	1. Mild Cognitive Impairment	16	26	NA	26	2023-12-15	4	1	5	80	130	61	97	29	1746	24.5778671518401	20.7	2024-01-30	100.5	42.5	10	96	2024-01-30	4	2024-01-24	FALSE	FALSE	FALSE	FALSE	TRUE	TRUE	FALSE	2024-01-30	20	11.5	11.25	16	10.99	positive	2024-01-12	63701.8847047548
GENMIPINO001T1	23016619	2024	iNPH	75.1	NEW	Female	12	2022-07-15	2. Dementia	15	27	NA	NA	2022-08-30	11	6	17	69	113	71	100	20	1272	17.7865438632021	10.5	2022-11-02	88	34.5	2	79	2022-11-02	0	2022-11-02	FALSE	FALSE	FALSE	TRUE	FALSE	TRUE	FALSE	2022-08-30	28	15.38	12.3	NA	17.2	negative	2022-05-27	69791.3729553674
GENMIPINO002T1	18719392	2024	enl_ventr	79.3	NEW	Male	19	NA	NA	17	28	NA	24	2022-05-11	9	7	16	77	128	67	97	26	1604	28.5294892543942	26.6	2022-12-23	99.5	39	13	105	2022-12-23	6	2022-12-23	FALSE	NA	TRUE	NA	TRUE	FALSE	FALSE	2023-01-26	19	11.5	6	21	18	negative	2022-02-03	40543.6060536127
GENMIPINO003T1	12640043	2024	enl_ventr	74.9	NEW	Male	16	NA	NA	27	30	NA	27	2024-01-22	8	3	11	86	144	74	98	26.5	1534	24.0861113286519	22.6	2023-01-13	97	39	10	91	2023-01-13	2	2018-02-27	FALSE	FALSE	FALSE	NA	FALSE	TRUE	FALSE	2023-02-14	17	9	9.35	10	7.79	NA	2023-03-03	48268.2492969643
GENMIPINO005T1	10299865	2024	iNPH	70.3	NEW	Female	30	2022-09-27	1. Mild Cognitive Impairment	8	NA	NA	NA	2022-09-16	4	10	14	58	113	55	97	26	1422	29.2745638200184	41.2	2023-01-31	104.5	40.5	10	103	2023-02-01	19	2023-02-01	FALSE	FALSE	FALSE	FALSE	FALSE	FALSE	TRUE	2022-10-18	26	14.51	14	NA	20.9	negative	2022-08-31	45653.7905771157
GENMIPINO008T1	11481958	2024	enl_ventr	66.3	NEW	Male	18	NA	NA	21	30	NA	32	2024-02-26	10	11	21	84	124	59	97	31.5	1920	31.2789007794953	31	2023-03-01	111	45.5	16	115	2023-03-01	8	2023-03-01	FALSE	FALSE	TRUE	FALSE	TRUE	TRUE	TRUE	2023-03-01	15	7.75	5.25	12	6.02	NA	2023-03-29	25705.4193659219
GENMIPINO010T1	18616544	2024	iNPH	82.6	NEW	Male	9	2022-03-11	1. Mild Cognitive Impairment	11	26	NA	NA	2022-04-05	11	6	17	72	157	48	97	26.5	1675	25.6638921918351	25	2023-03-03	103.5	42	12	98.5	2023-03-03	0	2023-03-03	FALSE	FALSE	TRUE	FALSE	FALSE	FALSE	FALSE	2022-04-05	15	8.77	3.2	NA	11.2	positive	2022-02-03	44232.6245329966
GENMIPINO011T1	14350948	2024	iNPH	76.3	NEW	Male	18	NA	NA	15	30	NA	29	2024-02-23	5	2	7	77	133	67	97	30	1830	31.1992969172526	32.5	2023-03-10	110	45	16	120	2023-03-10	11	2023-03-10	FALSE	FALSE	TRUE	TRUE	FALSE	FALSE	FALSE	2024-02-23	26	13.8	8.33	22	14.83	NA	2024-04-11	58085.4500533601
GENMIPINO013T1	21040376	2024	enl_ventr	65.2	NEW	Female	11	NA	NA	12	29	NA	19	2024-06-03	12	11	23	84	150	57	92	43	1750	44.2872008324662	46.8	2023-04-11	135	44	16	140	2023-03-13	16	2019-04-02	FALSE	FALSE	FALSE	FALSE	TRUE	TRUE	FALSE	2023-03-13	47	29.25	39.44	30	20.36	NA	2023-04-20	23746.6347644471
GENMIPINO014T1	14502190	2024	iNPH	69.1	NEW	Female	9	NA	2. Dementia	9	28	NA	NA	2022-01-25	11	13	24	92	148	77	93	33	1573	36.819950442337	44.4	2023-03-21	119	41	13	118	2023-03-21	6	2023-03-21	FALSE	FALSE	FALSE	FALSE	FALSE	TRUE	TRUE	2022-01-25	25	12.59	7.5	NA	16.1	positive	2024-01-29	41984.5019196936
GENMIPINO016T1	9138733	2024	enl_ventr	64	NEW	Female	13	2023-03-13	3. Subjective Cognitive Decline	20	30	NA	20	2024-03-11	18	9	27	61	94	80	99	26	1094	17.8515625	18	2023-04-14	84	36	3	69	2023-04-14	5	2021-11-24	FALSE	FALSE	FALSE	FALSE	FALSE	FALSE	FALSE	2023-04-14	17	7.99	7.97	11	8.12	NA	2023-01-25	16175.2316717594
GENMIPINO020T1	12551597	2024	enl_ventr	61.6	NEW	Male	9	NA	NA	NA	26	NA	NA	2022-09-21	13	17	30	89	139	79	93	35	1916	31.6751700680272	26.4	2023-04-11	114	45	14	120	2023-04-11	2	2023-04-11	FALSE	FALSE	FALSE	FALSE	FALSE	FALSE	FALSE	2023-04-11	20	10.92	6.93	15	10.5	NA	2023-05-25	21106.6175903536
GENMIPINO021T1	16675703	2024	iNPH	76.2	NEW	Male	12	NA	2. Dementia	9	23	NA	NA	2022-03-22	4	1	5	81	118	87	96	30	1770	24.0499936876657	18.2	2023-04-14	101	41	9	95	2023-04-14	8	2023-04-14	TRUE	FALSE	FALSE	FALSE	FALSE	TRUE	TRUE	2022-03-22	20	9.9	7	NA	12.1	positive	NA	NA
GENMIPINO024T1	17167801	2024	iNPH	75.6	NEW	Male	12	2024-02-28	1. Mild Cognitive Impairment	16	30	NA	4	NA	NA	NA	NA	82	148	70	96	25	1675	22.5223588901563	24.9	2023-04-05	106.5	37	10	95	2023-04-12	3	2023-04-12	FALSE	NA	FALSE	FALSE	FALSE	FALSE	FALSE	2022-11-22	14	7.49	4.8	NA	10.7	negative	2021-04-28	83313.4128737404
GENMIPINO025T1	12667010	2024	enl_ventr	75.8	NEW	Male	21	NA	NA	28	30	NA	24	2022-07-18	9	4	13	85	139	61	98	25.5	1725	23.3814596624035	21.2	2023-05-10	98	38.5	10	99	2023-05-10	0	2022-07-18	FALSE	FALSE	FALSE	FALSE	FALSE	FALSE	FALSE	2023-05-10	15	8.39	3.75	11	7.33	NA	2020-10-15	24021.7178309024
GENMIPINO032T1	13824752	2024	enl_ventr	67.8	NEW	Female	21	NA	NA	28	30	NA	24	2022-02-11	7	2	9	64	112	68	96	30	1385	30.1634353468995	39	2023-06-09	104	36	9	97	2023-06-09	0	2023-06-09	FALSE	FALSE	TRUE	TRUE	TRUE	TRUE	FALSE	2023-06-09	18	9.74	5.38	13	9.14	NA	2023-07-14	20506.7491141205
GENMIPINO033T1	20031181	2024	enl_ventr	75.5	NEW	Male	18	NA	NA	NA	NA	NA	NA	NA	NA	NA	NA	57	108	62	100	25.5	1447	25.7851239669422	29.2	2023-04-17	100.5	41	13	102	2023-04-17	8	2021-01-07	TRUE	FALSE	TRUE	TRUE	FALSE	FALSE	FALSE	2023-04-17	25	20.65	6.95	18	16.22	NA	2023-06-29	29730.1184669845
GENMIPINO034T1	8287322	2024	iNPH	81.3	NEW	Male	9	2022-09-27	2. Dementia	9	29	NA	NA	2021-11-30	3	4	7	88	151	90	94	28	1633	28.7698412698413	31	2023-04-21	106	48	15	104	2023-04-21	0	2023-04-21	FALSE	FALSE	FALSE	FALSE	TRUE	FALSE	FALSE	2021-11-30	20	14.27	6.1	NA	17.6	positive	2022-08-03	66218.539567334
GENMIPINO035T1	17904318	2024	iNPH	73.6	NEW	Male	12	NA	NA	20	28	NA	24	2024-06-07	2	3	5	92	136	75	96	27	1681	26.9948531213893	24.1	2023-04-24	99	40	12	97	2023-04-28	0	2023-04-28	FALSE	FALSE	FALSE	FALSE	FALSE	TRUE	FALSE	2024-06-07	18	10.75	6.47	14	9.47	positive	2021-07-05	41213.7686752414
GENMIPINO038T1	23726150	2024	enl_ventr	88.9	NEW	Female	22	NA	NA	24	30	NA	NA	2022-05-16	7	4	11	60	102	67	97	21	1181	19.2299687825182	9.1	2023-06-21	89	34	2	79	2024-07-19	2	2023-06-21	FALSE	FALSE	FALSE	FALSE	FALSE	FALSE	FALSE	2023-06-21	21	12.13	3.3	17	9.64	NA	2023-07-28	37752.5563137208
GENMIPINO040T1	13310667	2024	enl_ventr	86.7	NEW	Female	16	NA	NA	NA	27	NA	NA	2023-04-26	8	9	17	64	134	76	97	20.5	1066	22.6747743135761	19.1	2023-06-26	82	34	4	90	2023-06-26	0	2023-06-26	FALSE	FALSE	FALSE	FALSE	FALSE	TRUE	FALSE	2023-06-26	26	17.18	11.75	19	16.63	NA	2023-06-07	44725.1401871243
GENMIPINO042T1	12776449	2024	enl_ventr	77.4	NEW	Male	20	2023-09-15	NA	NA	26	NA	NA	2023-08-18	7	2	9	81	148	67	96	25.5	1523	27.3787300814328	31.3	2023-05-25	101.5	43	14	106	2023-05-25	0	2023-05-25	FALSE	FALSE	TRUE	FALSE	FALSE	TRUE	FALSE	2023-05-25	18	9.82	7.77	13	9.5	NA	2023-05-26	28328.8561895051
GENMIPINO044T1	12394841	2024	enl_ventr	67.9	NEW	Male	11	NA	NA	25	28	NA	29	2024-07-22	7	6	13	82	116	65	95	30	1991	30.7657541322314	28.6	2023-07-05	109.5	44	15	111	2023-06-05	0	2023-06-05	FALSE	FALSE	FALSE	FALSE	TRUE	TRUE	FALSE	2023-06-05	16	8.99	3.05	12	7.79	NA	2023-06-30	47015.5121481544
GENMIPINO045T1	28251544	2024	enl_ventr	76.8	NEW	Female	10	2023-10-17	3. Subjective Cognitive Decline	NA	27	NA	NA	NA	NA	NA	NA	62	123	68	96	26.5	1183	24.3261012491782	33.1	2023-06-21	100.5	36	7	91	2023-06-21	7	2023-06-21	FALSE	FALSE	TRUE	TRUE	TRUE	FALSE	FALSE	2023-06-21	19	12.02	3.65	13	9.17	positive	2023-07-27	30267.7438109539
GENMIPINO049T1	14035137	2024	enl_ventr	71.4	NEW	Male	18	NA	NA	11	30	NA	29	2022-06-09	0	1	1	71	137	47	96	31	2352	42.6465028355387	39.2	2023-05-31	123.5	51.5	25	139	2023-05-31	7	2023-05-31	FALSE	TRUE	FALSE	FALSE	FALSE	TRUE	FALSE	2023-05-31	17	8.97	2.91	13	8.4	NA	2023-06-02	25198.1019442412
GENMIPINO051T1	17615412	2024	enl_ventr	71.6	NEW	Female	13	2023-12-18	1. Mild Cognitive Impairment	15	28	NA	21	2023-12-05	14	8	22	59	94	67	98	24.5	1145	21.6763577390135	29.8	2023-05-22	90	32.5	6	77.5	2023-05-22	10	2023-05-22	FALSE	FALSE	FALSE	FALSE	FALSE	FALSE	FALSE	2023-05-22	18	10.12	10.33	13	9.47	NA	2023-05-25	36979.8312672175
GENMIPINO052T1	16714611	2024	enl_ventr	78.2	NEW	Male	12	2022-09-12	1. Mild Cognitive Impairment	13	29	NA	25	2022-06-17	4	3	7	82	159	62	96	30	2075	31.6415516722911	24.5	2023-06-19	107	44	13	109.5	2023-06-19	0	2023-06-20	TRUE	TRUE	TRUE	FALSE	FALSE	TRUE	TRUE	2023-06-19	20	11.55	5.66	12	8.02	negative	2023-07-21	45068.5927501849
GENMIPINO054T1	21310829	2024	enl_ventr	80.5	NEW	Male	24	NA	NA	14	30	NA	NA	2023-06-05	2	6	8	78	170	56	96	31	1987	32.4301617307288	29.6	2023-06-05	114	46	16	109	2023-06-05	4	2023-06-05	FALSE	TRUE	TRUE	FALSE	FALSE	TRUE	FALSE	2023-06-05	21	12.61	7.02	16	11.3	positive	2023-07-17	29922.9394373564
GENMIPINO059T1	18940866	2024	iNPH	70.5	NEW	Male	18	2023-08-16	1. Mild Cognitive Impairment	NA	NA	NA	NA	2023-06-14	9	9	18	64	96	55	96	31	1734	24.5224489795918	18.9	2023-07-19	99	43	9	98	2023-07-19	9	2023-07-19	TRUE	TRUE	FALSE	FALSE	TRUE	TRUE	TRUE	2024-09-23	21	12.74	12.74	18	16	negative	2023-06-13	29237.7686751131
GENMIPINO060T1	19179720	2024	enl_ventr	75	NEW	Male	17	NA	NA	31	30	NA	31	2024-04-17	10	7	17	74	129	73	97	26.5	1511	25.8796691236377	21.6	2023-07-07	94.5	40.5	10	91	2023-07-07	0	2023-07-07	FALSE	FALSE	FALSE	FALSE	FALSE	TRUE	FALSE	2023-07-07	17	9.33	9.03	13	8.21	NA	2023-08-17	24428.7898719555
GENMIPINO067T1	20521401	2024	iNPH	84.9	NEW	Male	12	2023-06-12	2. Dementia	6	NA	15	NA	2023-08-22	3	4	7	78	155	51	98	27	NA	26.1442250994527	NA	2023-12-18	100	44	NA	104	2023-12-18	12	2023-12-18	FALSE	TRUE	TRUE	FALSE	FALSE	FALSE	FALSE	2023-08-22	24	19.12	NA	NA	22.25	negative	NA	NA
GENMIPINO074T1	20201954	2024	iNPH	74	NEW	Male	13	2023-05-30	1. Mild Cognitive Impairment	18	26	NA	NA	2023-10-24	4	6	10	85	138	82	97	27.5	1723	22.9938271604938	18.6	2024-04-24	97	42.5	9	96	2024-04-24	4	2023-05-25	FALSE	FALSE	TRUE	TRUE	TRUE	TRUE	FALSE	2023-10-24	12	5.9	4.2	NA	8.5	negative	2023-06-15	28640.7295117371
GENMIPINO075T1	20190254	2024	iNPH	81.1	NEW	Female	14	2023-11-13	2. Dementia	16	25	NA	NA	2023-11-28	13	11	24	71	139	65	96	25.5	1187	23.632271468144	25.4	2024-03-25	98	35	5	87	2024-03-25	16	2024-03-25	FALSE	FALSE	FALSE	FALSE	FALSE	FALSE	FALSE	2023-11-28	21	11.31	3.6	NA	15.3	negative	2023-08-25	27116.6023931107
GENMIPINO076T1	28443423	2024	iNPH	79.7	NEW	Male	19	NA	NA	NA	NA	26	NA	2023-06-15	4	4	8	87	144	76	97	25	1587	25.6690127592307	17.8	2024-03-25	97	42.5	9	94	2024-03-25	2	2024-03-25	FALSE	FALSE	FALSE	TRUE	FALSE	FALSE	FALSE	NA	NA	NA	NA	NA	NA	NA	NA	NA
GENMIPINO077T1	16284233	2024	iNPH	81.5	NEW	Male	20	2023-09-28	3. Subjective Cognitive Decline	14	30	NA	NA	2023-09-19	10	7	17	93	146	63	95	27	1873	29.1792727652096	29.3	2024-04-17	110	43	14	113.5	2024-04-17	0	2024-04-17	FALSE	FALSE	FALSE	FALSE	TRUE	TRUE	FALSE	2023-09-19	11	9.31	NA	NA	14.8	negative	2023-02-17	45343.3637244001
[truncated: 6 more columns]
